# Supplementary material for: Extracellular Matrix Changes in Subcellular Brain Fractions and Cerebrospinal Fluid of Alzheimer’s Disease Patients
Source: Int J Mol Sci. 2023 Mar 14;24(6):5532. doi: 10.3390/ijms24065532 (PMC10058969; doi:10.3390/ijms24065532)
Supplement: Supplementary file 1 [file ijms-24-05532-s001.zip]

Archive with 2 entries (2 files):
- Suppl Figure S1.pdf
- Suppl Table S1.xlsx
