# Supplementary material for: Extracellular Matrix Changes in Subcellular Brain Fractions and Cerebrospinal Fluid of Alzheimer’s Disease Patients
Source: Int J Mol Sci. 2023 Mar 14;24(6):5532. doi: 10.3390/ijms24065532 (PMC10058969; doi:10.3390/ijms24065532)
Supplement: Supplementary file 1 [file ijms-24-05532-s001.zip › Suppl Table S1.xlsx]

## Sheet: SupplTable1_RNAseq cohort
Supplementary Table S1: Demographic data and diagnosis information for the RNAseq cohort from http://aging.brain-map.org/.
Donor_ID	Number	Sex	Age	CERAD	Braak	NIA_Reagan	NINCDS_ARDA_Diagnosis	DSM_IV_Clinical_Diagnosis	Act_Demented
309335439	2	m	90-94	0	1	1	Probable Alzheimer'S Disease	Alzheimer's Disease Type	Dementia
309335442	5	f	90-94	1	5	2	Possible Alzheimer'S Disease	Multiple Etiologies	Dementia
309335444	7	m	90-94	3	5	3	Possible Alzheimer'S Disease	Multiple Etiologies	Dementia
309335445	8	m	90-94	3	6	3	Possible Alzheimer'S Disease	Multiple Etiologies	Dementia
309335446	9	m	100+	3	5	3	Probable Alzheimer'S Disease	Alzheimer's Disease Type	Dementia
309335447	10	m	100+	3	4	2	Possible Alzheimer'S Disease	Alzheimer's Disease Type	Dementia
309335449	12	f	86	0	3	1	Possible Alzheimer'S Disease	Multiple Etiologies	Dementia
309335450	13	m	90-94	1	3	1	Possible Alzheimer'S Disease	Multiple Etiologies	Dementia
309335455	18	m	79	0	2	0	Probable Alzheimer'S Disease	Alzheimer's Disease Type	Dementia
309335458	21	m	88	0	1	1	Probable Alzheimer'S Disease	Alzheimer's Disease Type	Dementia
309335459	22	m	88	0	1	1	Probable Alzheimer'S Disease	Alzheimer's Disease Type	Dementia
309335462	25	m	84	0	0	0	Probable Alzheimer'S Disease	Alzheimer's Disease Type	Dementia
309335463	26	m	84	2	4	2	Dementia, Type Unknown	Vascular	Dementia
309335466	29	f	90-94	3	4	2	Possible Alzheimer'S Disease	Multiple Etiologies	Dementia
309335468	31	f	90-94	2	4	2	Dementia, Type Unknown	Other or Unknown Cause	Dementia
309335470	33	m	88	2	6	2	Probable Alzheimer'S Disease	Alzheimer's Disease Type	Dementia
309335471	34	m	88	3	5	3	Probable Alzheimer'S Disease	Alzheimer's Disease Type	Dementia
309335477	38	m	85	1	6	2	Probable Alzheimer'S Disease	Alzheimer's Disease Type	Dementia
309335479	40	f	95-99	3	5	3	Possible Alzheimer'S Disease	Alzheimer's Disease Type	Dementia
309335480	41	f	87	0	0	0	Possible Alzheimer'S Disease	Multiple Etiologies	Dementia
309335481	42	f	87	2	6	2	Probable Alzheimer'S Disease	Alzheimer's Disease Type	Dementia
309335484	45	f	88	0	4	1	Probable Alzheimer'S Disease	Alzheimer's Disease Type	Dementia
309335485	46	f	88	0	3	1	Possible Alzheimer'S Disease	Multiple Etiologies	Dementia
309335491	52	m	89	1	3	1	Probable Alzheimer'S Disease	Alzheimer's Disease Type	Dementia
309335492	53	f	100+	2	6	2	Possible Alzheimer'S Disease	Alzheimer's Disease Type	Dementia
309335493	54	f	100+	3	5	3	Possible Alzheimer'S Disease	Alzheimer's Disease Type	Dementia
309335496	57	f	86	0	4	1	Dementia, Type Unknown	Other Medical	Dementia
326765648	59	f	89	1	2	1	Possible Alzheimer'S Disease	Multiple Etiologies	Dementia
326765650	61	m	90-94	2	5	2	Dementia, Type Unknown	Multiple Etiologies	Dementia
326765651	62	m	90-94	2	2	1	Possible Alzheimer'S Disease	Vascular	Dementia
326765653	64	m	90-94	0	3	1	Possible Alzheimer'S Disease	Multiple Etiologies	Dementia
326765654	65	m	85	3	4	2	Dementia, Type Unknown	Vascular	Dementia
326765655	66	m	85	3	5	3	Probable Alzheimer'S Disease	Alzheimer's Disease Type	Dementia
326765658	69	f	89	2	6	2	Probable Alzheimer'S Disease	Alzheimer's Disease Type	Dementia
326765660	71	f	82	1	3	1	Probable Alzheimer'S Disease	Alzheimer's Disease Type	Dementia
326765662	73	f	78	3	6	3	Probable Alzheimer'S Disease	Alzheimer's Disease Type	Dementia
326765669	80	m	95-99	0	4	1	Possible Alzheimer'S Disease	Alzheimer's Disease Type	Dementia
326765673	84	f	95-99	3	6	3	Probable Alzheimer'S Disease	Alzheimer's Disease Type	Dementia
326765674	85	f	100+	2	5	2	Possible Alzheimer'S Disease	Alzheimer's Disease Type	Dementia
326765675	86	f	100+	3	5	3	Possible Alzheimer'S Disease	Alzheimer's Disease Type	Dementia
326765676	87	f	89	3	6	3	Dementia, Type Unknown	Vascular	Dementia
326765678	89	m	90-94	3	6	3	Probable Alzheimer'S Disease	Alzheimer's Disease Type	Dementia
326765679	90	m	90-94	3	6	3	Possible Alzheimer'S Disease	Other Medical	Dementia
326765680	91	m	77	3	6	3	Dementia, Type Unknown	Other or Unknown Cause	Dementia
326765685	96	m	86	3	6	3	Probable Alzheimer'S Disease	Alzheimer's Disease Type	Dementia
326765686	97	m	90-94	1	3	1	Possible Alzheimer'S Disease	Alzheimer's Disease Type	Dementia
326765687	98	m	90-94	2	3	2	Possible Alzheimer'S Disease	Multiple Etiologies	Dementia
467056406	104	f	90-94	3	6	3	Probable Alzheimer'S Disease	Alzheimer's Disease Type	Dementia
467056408	106	f	83	2	4	2	Probable Alzheimer'S Disease	Alzheimer's Disease Type	Dementia
467056409	107	f	82	2	2	1	Probable Alzheimer'S Disease	Alzheimer's Disease Type	Dementia
309335438	1	m	90-94	0	6	2	No Dementia	No Dementia	No Dementia
309335440	3	m	90-94	2	1	2	No Dementia	No Dementia	No Dementia
309335441	4	m	90-94	1	3	1	No Dementia	No Dementia	No Dementia
309335443	6	f	90-94	0	3	1	No Dementia	No Dementia	No Dementia
309335448	11	f	86	1	4	1	No Dementia	No Dementia	No Dementia
309335451	14	m	90-94	1	4	1	No Dementia	No Dementia	No Dementia
309335452	15	m	81	1	1	1	No Dementia	No Dementia	No Dementia
309335453	16	m	81	2	3	2	No Dementia	No Dementia	No Dementia
309335454	17	m	79	2	3	2	No Dementia	No Dementia	No Dementia
309335456	19	f	95-99	3	6	3	No Dementia	No Dementia	No Dementia
309335457	20	f	95-99	2	3	2	No Dementia	No Dementia	No Dementia
309335460	23	m	78	1	2	1	No Dementia	No Dementia	No Dementia
309335461	24	m	78	1	3	1	No Dementia	No Dementia	No Dementia
309335464	27	m	78	0	0	0	No Dementia	No Dementia	No Dementia
309335465	28	m	78	2	3	2	No Dementia	No Dementia	No Dementia
309335467	30	f	90-94	3	3	2	No Dementia	No Dementia	No Dementia
309335469	32	f	90-94	1	4	1	No Dementia	No Dementia	No Dementia
309335474	35	m	78	1	2	1	No Dementia	No Dementia	No Dementia
309335475	36	m	78	0	2	0	No Dementia	No Dementia	No Dementia
309335476	37	m	85	1	3	1	No Dementia	No Dementia	No Dementia
309335478	39	f	100+	1	4	1	No Dementia	No Dementia	No Dementia
309335482	43	m	95-99	2	5	2	No Dementia	No Dementia	No Dementia
309335483	44	m	95-99	2	1	2	No Dementia	No Dementia	No Dementia
309335486	47	m	95-99	1	3	1	No Dementia	No Dementia	No Dementia
309335487	48	m	95-99	3	3	2	No Dementia	No Dementia	No Dementia
309335488	49	f	90-94	1	2	1	No Dementia	No Dementia	No Dementia
309335489	50	f	90-94	1	2	1	No Dementia	No Dementia	No Dementia
309335490	51	m	89	1	3	1	No Dementia	No Dementia	No Dementia
309335494	55	m	88	0	3	1	No Dementia	No Dementia	No Dementia
309335495	56	m	88	1	1	1	No Dementia	No Dementia	No Dementia
309335497	58	f	86	2	4	2	No Dementia	No Dementia	No Dementia
326765649	60	f	89	1	3	1	No Dementia	No Dementia	No Dementia
326765652	63	m	90-94	1	1	1	No Dementia	No Dementia	No Dementia
326765656	67	m	95-99	2	5	2	No Dementia	No Dementia	No Dementia
326765657	68	m	95-99	0	2	1	No Dementia	No Dementia	No Dementia
326765659	70	f	89	1	4	1	No Dementia	No Dementia	No Dementia
326765661	72	f	82	1	3	1	No Dementia	No Dementia	No Dementia
326765663	74	f	78	1	2	1	No Dementia	No Dementia	No Dementia
326765664	75	m	87	1	1	1	No Dementia	No Dementia	No Dementia
326765665	76	m	87	0	1	1	No Dementia	No Dementia	No Dementia
326765666	77	m	87	3	6	3	No Dementia	No Dementia	No Dementia
326765667	78	m	87	0	0	0	No Dementia	No Dementia	No Dementia
326765668	79	m	95-99	2	3	2	No Dementia	No Dementia	No Dementia
326765670	81	m	81	1	3	1	Dementia, Type Unknown	Other Medical	No Dementia
326765671	82	m	81	0	1	1	No Dementia	No Dementia	No Dementia
326765672	83	f	95-99	1	1	1	No Dementia	No Dementia	No Dementia
326765677	88	f	89	1	5	2	No Dementia	No Dementia	No Dementia
326765681	92	m	78	1	2	1	No Dementia	No Dementia	No Dementia
326765682	93	m	84	2	1	2	No Dementia	No Dementia	No Dementia
326765683	94	m	84	2	3	2	No Dementia	No Dementia	No Dementia
326765684	95	m	86	1	3	1	No Dementia	No Dementia	No Dementia
326765688	99	f	95-99	3	5	3	No Dementia	No Dementia	No Dementia
326765689	100	f	95-99	0	1	1	No Dementia	No Dementia	No Dementia
467056391	101	f	90-94	0	4	0	No Dementia	No Dementia	No Dementia
467056397	102	f	90-94	2	5	2	No Dementia	No Dementia	No Dementia
467056405	103	m	86	0	2	1	No Dementia	No Dementia	No Dementia
467056407	105	f	90-94	3	4	2	No Dementia	No Dementia	No Dementia
